# Supplementary material for: State-dependent modulation of spiny projection neurons controls levodopa-induced dyskinesia in a mouse model of Parkinson’s disease
Source: Sci Adv. 2025 Dec 3;11(49):eadv8224. doi: 10.1126/sciadv.adv8224 (PMC12674127; doi:10.1126/sciadv.adv8224)
Supplement: Supplementary file 2 — Movies S1 and S2 [file sciadv.adv8224_movies_s1_and_s2.zip]

Archive with 2 entries (2 files):
- adv8224_movie_s1.mp4
- adv8224_movie_s2.mp4
